# Supplementary material for: Orally Administered CBD/CBG Hemp Extract Reduces Severity of Ulcerative Colitis and Pain in a Murine Model
Source: J Clin Med. 2025 Aug 28;14(17):6095. doi: 10.3390/jcm14176095 (PMC12429149; doi:10.3390/jcm14176095)
Supplement: Supplementary file 1 [file jcm-14-06095-s001.zip]

Archive with 1 entries (1 files):
- jcm-3774276-supplementary.pdf
